# Supplementary material for: Early life starvation has stronger intra-generational than transgenerational effects on key life-history traits and consumption measures in a sawfly
Source: PLoS One. 2019 Dec 19;14(12):e0226519. doi: 10.1371/journal.pone.0226519 (PMC6922382; doi:10.1371/journal.pone.0226519)
Supplement: S1 Table — (XLSX) [file pone.0226519.s001.xlsx]

## Sheet: FO_data_performance
Parental_ID	Sex	Treatment	Larval_dev_time_d	Eonymph_mass_mg	Pupal_dev_time_d	Dev_time_until_adulthood_d	Adult_body_mass_mg	Total_no_female_mates	Adult longevity	Censored	Parental_ID	Male_ID	Total_hatching_larvae
NS1	M	NS	14	33.78	15	29	11.1	0	14	1	NA	NA	NA
NS3	F	NS	14	48.324	13	27	17.9	NA	27	1	NS3	NS4	2
NS4	M	NS	12	35.341	14	26	10.1	3	16	1	NA	NA	NA
NS5	F	NS	13	42.644	12	25	17.1	NA	34	1	NS5	NS10	19
NS6	F	NS	13	49.156	13	26	17.1	NA	10	1	NS6	NS9	0
NS7	F	NS	16	40.308	12	28	14.1	NA	9	1	NS7	NS9	0
NS8	F	NS	13	43.311	NA	NA	NA	NA	NA	NA	NA	NA	NA
NS9	M	NS	11	37.278	15	26	10.1	3	14	1	NA	NA	NA
NS10	M	NS	10	30.329	14	24	10.3	4	15	1	NA	NA	NA
NS11	F	NS	13	45.604	14	27	17.2	NA	9	1	NS11	NS18	5
NS13	F	NS	13	47.219	13	26	16.4	NA	10	1	NS13	NS4	8
NS14	F	NS	13	47.805	14	27	17	NA	38	1	NS14	NS9	38
NS15	M	NS	13	33.66	16	29	8.7	1	11	1	NA	NA	NA
NS16	F	NS	13	49.71	13	26	15.2	NA	18	1	NS16	NS10	0
NS17	M	NS	15	37.09	14	29	12.6	0	12	1	NA	NA	NA
NS18	M	NS	13	33.541	14	27	11.3	1	14	1	NA	NA	NA
NS20	F	NS	13	42.326	13	26	17.5	NA	29	1	NS20	NS4	4
NS21	M	NS	13	30.609	15	28	9.9	0	14	1	NA	NA	NA
NS23	F	NS	14	40.023	13	27	16.6	NA	14	1	NS23	NS10	0
NS24	F	NS	13	51.003	13	26	17.6	NA	23	1	NS24	NS10	40
NS25	F	NS	14	42.055	14	28	15.3	NA	7	1	NS25	NS15	5
MS1	F	MS	20	28.334	16	36	11.7	NA	26	1	MS1	MS10	18
MS2	M	MS	17	21.268	15	32	7.5	1	12	1	NA	NA	NA
MS3	M	MS	21	28.618	18	39	8.9	0	10	1	NA	NA	NA
MS4	F	MS	17	30.306	NA	NA	NA	NA	NA	NA	NA	NA	NA
MS5	F	MS	18	34.128	15	33	12.3	NA	19	1	MS5	MS11	4
MS8	F	MS	15	33.791	13	28	12.4	NA	10	1	MS8	MS11	2
MS9	M	MS	17	21.998	NA	NA	NA	NA	NA	NA	NA	NA	NA
MS10	M	MS	16	22.178	17	33	6.2	2	15	1	NA	NA	NA
MS11	M	MS	15	25.56	15	30	8.1	3	13	1	NA	NA	NA
MS12	M	MS	18	22.248	16	34	7.5	1	14	1	NA	NA	NA
MS13	M	MS	17	21.262	17	34	5.3	1	10	1	NA	NA	NA
MS14	F	MS	17	32.211	16	33	11.5	NA	9	1	MS14	MS2	1
MS15	F	MS	17	27.639	17	34	9.3	NA	10	1	MS15	MS13	28
MS16	F	MS	15	32.733	13	28	10.4	NA	34	1	MS16	MS11	9
MS18	M	MS	17	21.37	16	33	6.6	1	12	1	NA	NA	NA
MS20	F	MS	17	28.767	15	32	11.4	NA	10	1	MS20	MS18	0
MS21	F	MS	19	30.749	15	34	11.5	NA	22	1	MS21	MS12	5
MS22	M	MS	20	25.307	18	38	7.8	0	10	1	NA	NA	NA
MS24	F	MS	17	30.465	15	32	11.5	NA	36	1	MS24	MS10	18
LS1	F	LS	15	30.853	13	28	11.8	NA	37	1	LS1	LS8	26
LS2	M	LS	17	28.603	17	34	9.5	1	10	1	NA	NA	NA
LS3	M	LS	15	24.686	14	29	7.6	1	14	1	NA	NA	NA
LS5	M	LS	16	28.022	15	31	9	2	14	1	NA	NA	NA
LS6	F	LS	18	28.96	16	34	10.3	NA	9	1	LS6	LS2	12
LS7	F	LS	17	33.73	15	32	12.7	NA	30	1	LS7	LS5	25
LS8	M	LS	13	32.221	14	27	9.5	2	15	1	NA	NA	NA
LS9	F	LS	17	33.564	14	31	13.9	NA	7	1	LS9	LS17	0
LS10	F	LS	16	41.718	14	30	15.2	NA	22	1	LS10	LS25	22
LS11	F	LS	16	36.957	15	31	15.2	NA	19	1	LS11	LS25	9
LS12	F	LS	17	38.272	17	34	13.5	NA	9	1	LS12	LS5	0
LS14	F	LS	16	41.154	14	30	12.7	NA	18	1	LS14	LS15	4
LS15	M	LS	16	24.952	14	30	8.3	3	15	1	NA	NA	NA
LS16	F	LS	17	35.11	NA	NA	NA	NA	NA	NA	NA	NA	NA
LS17	M	LS	15	28.455	15	30	7.9	2	14	1	NA	NA	NA
LS18	F	LS	16	38.258	15	31	15.3	NA	20	1	LS18	LS3	34
LS19	F	LS	18	32.634	15	33	12.8	NA	9	1	LS19	LS21	38
LS20	F	LS	16	37.343	15	31	15.6	NA	11	1	LS20	LS15	0
LS21	M	LS	17	28.569	16	33	9.5	1	15	1	NA	NA	NA
LS22	F	LS	17	38.741	15	32	15.4	NA	20	1	LS22	LS8	6
LS23	F	LS	18	33.279	16	34	12.9	NA	19	1	LS23	LS15	28
LS24	F	LS	19	34.61	16	35	14	NA	NA	NA	LS24	LS17	29
LS25	M	LS	15	26.705	14	29	7.9	2	15	1	NA	NA	NA

## Sheet: F0_LarvalSurvivalData
Samples	Batch	Treatment	Time_day	Status	Survival	Censored
NS1	1	NS			1	1
NS2	1	NS	3	1	0	1
NS3	1	NS			1	1
NS4	1	NS			1	1
NS5	1	NS			1	1
NS6	1	NS			1	1
NS7	1	NS			1	1
NS8	1	NS			1	1
NS9	1	NS			1	1
NS10	1	NS			1	1
NS11	1	NS			1	1
NS12	1	NS	3	1	0	1
NS13	1	NS			1	1
NS14	1	NS			1	1
NS15	1	NS			1	1
NS16	1	NS			1	1
NS17	2	NS			1	1
NS18	2	NS			1	1
NS19	2	NS	8	1	0	1
NS20	2	NS			1	1
NS21	2	NS			1	1
NS22	2	NS	4	1	0	1
NS23	2	NS			1	1
NS24	2	NS			1	1
NS25	2	NS			1	1
LS1	1	LS			1	1
LS2	1	LS	13	1	0	1
LS3	1	LS	11	1	0	1
LS4	1	LS	9	1	0	1
LS5	1	LS	14	1	0	1
LS6	1	LS	11	1	0	1
LS7	1	LS	7	1	0	1
LS8	1	LS	4	1	0	1
LS9	1	LS	5	1	0	1
LS10	1	LS	5	1	0	1
LS11	1	LS	6	1	0	1
LS12	1	LS	18	1	0	1
LS13	1	LS			1	1
LS14	1	LS	8	1	0	1
LS15	1	LS	4	1	0	1
LS16	1	LS	9	1	0	1
LS17	2	LS	12	1	0	1
LS18	2	LS	4	1	0	1
LS19	2	LS	2	1	0	1
LS20	2	LS	7	1	0	1
LS21	2	LS	5	1	0	1
LS22	2	LS	4	1	0	1
LS23	2	LS	2	1	0	1
LS24	2	LS	8	1	0	1
LS25	2	LS	11	1	0	1
MS1	1	MS			1	1
MS2	1	MS			1	1
MS3	1	MS			1	1
MS4	1	MS			1	1
MS5	1	MS			1	1
MS6	1	MS	8	1	0	1
MS7	1	MS	6	1	0	1
MS8	1	MS			1	1
MS9	1	MS			1	1
MS10	1	MS			1	1
MS11	1	MS			1	1
MS12	1	MS			1	1
MS13	1	MS			1	1
MS14	1	MS			1	1
MS15	1	MS			1	1
MS16	1	MS			1	1
MS17	2	MS	19	1	0	1
MS18	2	MS			1	1
MS19	2	MS	7	1	0	1
MS20	2	MS			1	1
MS21	2	MS			1	1
MS22	2	MS			1	1
MS23	2	MS	6	1	0	1
MS24	2	MS			1	1
MS25	2	MS	15	1	0	1
HS1	1	HS			1	1
HS2	1	HS			1	1
HS3	2	HS			1	1
HS4	1	HS	4	1	0	1
HS5	1	HS			1	1
HS6	1	HS			1	1
HS7	1	HS			1	1
HS8	1	HS			1	1
HS9	1	HS			1	1
HS10	1	HS			1	1
HS11	2	HS			1	1
HS12	1	HS			1	1
HS13	1	HS	3	0	0	1
HS14	1	HS			1	1
HS15	1	HS			1	1
HS16	1	HS			1	1
HS17	2	HS			1	1
HS18	2	HS			1	1
HS19	2	HS			1	1
HS20	2	HS			1	1
HS21	2	HS			1	1
HS22	2	HS			1	1
HS23	2	HS			1	1
HS24	2	HS			1	1
HS25	2	HS			1	1

## Sheet: F0_consumption
P_Larval_ID	Sex	Generation	Treatment	Larvae	Larval_wt_before_mg	Larval_wt_after_mg	Change_wt_mg	No_Leaf_discs_added	Start_leaf_area	Start_leaf_wt_mg	End_leaf_area	End_leaf_wt_mg	Food_consumed_mg
NS1	M	P	NS	1	21.683	35.445	13.762	3	657.847	194.64	360.569	106.683	87.957
NS11	F	P	NS	11	36.239	54.815	18.576	4	877.13	259.52	410.639	121.497	138.023
NS13	F	P	NS	13	45.344	56.446	11.102	4	877.13	259.52	371.523	109.924	149.596
NS14	F	P	NS	14	38.426	57.345	18.919	3	657.847	194.64	93.395	27.6332	167.007
NS15	M	P	NS	15	36.023	38.009	1.986	3	657.847	194.64	443.352	131.176	63.4637
NS16	F	P	NS	16	37.87	63.797	25.927	3	657.847	194.64	149.775	44.3145	150.325
NS18	M	P	NS	18	30.942	42.069	11.127	3	657.847	194.64	105.298	31.1549	163.485
NS21	M	P	NS	21	29.568	39.659	10.091	3	657.847	194.64	162.653	48.1248	146.515
NS23	F	P	NS	23	39.065	46.614	7.549	3	657.847	194.64	56.15	16.6133	178.027
NS24	F	P	NS	24	56.46	58.676	2.216	4	877.13	259.52	143.584	42.4828	217.037
NS25	F	P	NS	25	38.371	44.988	6.617	3	657.847	194.64	53.329	15.7787	178.861
NS3	F	P	NS	3	41.971	60.374	18.403	3	657.847	194.64	221.031	65.3973	129.243
NS5	F	P	NS	5	43.996	52.478	8.482	3	657.847	194.64	207.507	61.3959	133.244
NS6	F	P	NS	6	41.598	62.865	21.267	3	657.847	194.64	142.128	42.052	152.588
NS8	F	P	NS	8	44.631	54.262	9.631	4	877.13	259.52	474.111	140.277	119.243
MS1	F	P	MS	1	4.945	7.97	3.025	1	219.282	64.88	170.896	50.5637	14.3163
MS11	M	P	MS	11	21.47	31.068	9.598	2	438.565	129.76	166.352	49.2192	80.5408
MS12	M	P	MS	12	6.492	9.709	3.217	2	438.565	129.76	386.071	114.228	15.5316
MS14	F	P	MS	14	12.978	17.233	4.255	2	438.565	129.76	325.06	96.1768	33.5832
MS15	F	P	MS	15	15.684	28.188	12.504	2	438.565	129.76	283.785	83.9646	45.7954
MS16	F	P	MS	16	24.408	40.439	16.031	3	657.847	194.64	287.938	85.1934	109.447
MS17	NA	P	MS	17	6.696	9.818	3.122	2	438.565	129.76	309.611	91.6059	38.1541
MS18	M	P	MS	18	7.47	9.937	2.467	2	438.565	129.76	275.337	81.4651	48.2949
MS2	M	P	MS	2	9.436	14.001	4.565	1	219.282	64.88	137.898	40.8004	24.0796
MS20	F	P	MS	20	10.401	17.375	6.974	1	219.282	64.88	180.777	53.4872	11.3928
MS21	F	P	MS	21	8.392	10.944	2.552	1	219.282	64.88	96.832	28.6501	36.2299
MS24	F	P	MS	24	10.485	16.843	6.358	2	438.565	129.76	246.879	73.0451	56.7149
MS25	NA	P	MS	25	1.959	2.846	0.887	1	219.282	64.88	191.97	56.7989	8.08106
MS4	F	P	MS	4	14.83	20.181	5.351	2	438.565	129.76	306.084	90.5623	39.1977
MS5	F	P	MS	5	12.943	17.525	4.582	2	438.565	129.76	292.314	86.4881	43.2719
MS8	F	P	MS	8	28.871	39.996	11.125	3	657.847	194.64	406.324	120.221	74.4193
MS9	M	P	MS	9	11.899	14.974	3.075	2	438.565	129.76	340.568	100.765	28.9948
LS1	F	P	LS	1	27.788	45.685	17.897	3	657.847	194.64	326.313	96.5475	98.0925
LS15	M	P	LS	15	11.61	17.784	6.174	2	438.565	129.76	306.992	90.831	38.929
LS18	F	P	LS	18	20.659	31.072	10.413	2	438.565	129.76	93.932	27.792	101.968
LS2	M	P	LS	2	9.327	11.654	2.327	2	438.565	129.76	306.839	90.7857	38.9743
LS22	F	P	LS	22	10.88	16.166	5.286	2	438.565	129.76	234.237	69.3046	60.4554
LS23	F	P	LS	23	8.168	11.819	3.651	2	438.565	129.76	273.769	81.0011	48.7589
LS3	M	P	LS	3	18.488	29.335	10.847	2	438.565	129.76	78.928	23.3527	106.407
LS5	M	P	LS	5	14.75	21.221	6.471	2	438.565	129.76	284.924	84.3016	45.4584
LS7	F	P	LS	7	11.239	18.046	6.807	2	438.565	129.76	303.56	89.8155	39.9445
LS8	M	P	LS	8	27.627	45.177	17.55	3	657.847	194.64	321.148	95.0194	99.6206
LS9	F	P	LS	9	10.955	15.568	4.613	2	438.565	129.76	328.688	97.2502	32.5098

## Sheet: F1_data_performance_consumption
Maternal_ID	Paternal_ID	F1_Larval_ID	F1_Larval_TreatGroup	Parental_Treat	F1_Offspring_Treat	F1_Larval_dev_time	F1_Eonymph_mass_mg	F1_Pup_dev_time	F1_Tot_dev_time	F1_Adult_mass_mg	F1_Sex	F1_Oviposition	F1_Adult_longevity	Censored	Generation	Generation	F1_Larval_wt_start_mg	F1_Larval_wt_end_mg	F1_Change_wt_mg	F1_Moult	F1_No_leaf_discs	F1_Start_leaf_area	F1_Start_leaf_wt_mg	F1_End_leaf_area	F1_End_leaf_wt_mg	F1_Leaf_consumed_mg	Maternal_Treatment	Maternal_Larval_dev_time	Maternal_Eonymph_mass_mg	Maternal_Pupal_dev_time	Maternal_Dev_time	Maternal_Adult_body_mass_mg	Maternal_Oviposition_latency	Maternal_longevity	Mate_ID	Total_hatching_larvae	Paternal_Treatment	Paternal_Larval_dev_time	Paternal_Eonymph_mass_mg	Paternal_Pupal_dev_time	Paternal_Dev_time	Paternal_Adult_body_mass_mg	Paternal_Total_no_female_mates	Paternal_longevity
NS14	NS9	NS14L1	NS_NS	NS	NS	14	40.138	16	29	12.4	M	NA	10	1	Offspring	F1	25.794	33.701	7.907	N	4	877.13	259.52	384.879	113.876	145.644	NS	13	47.805	14	27	17	2	38	NS9	38	NS	11	37.278	15	26	10.1	3	14
NS14	NS9	NS14L2	NS_NS	NS	NS	13	36.329	16	28	12.1	M	NA	15	1	Offspring	F1	30.667	38.232	7.565	N	4	877.13	259.52	261.486	77.3669	182.153	NS	13	47.805	14	27	17	2	38	NS9	38	NS	11	37.278	15	26	10.1	3	14
NS14	NS9	NS14L4	NS_LS	NS	LS	17	31.362	16	32	9	M	NA	12	1	Offspring	F1	12.296	16.698	4.402	Y	2	438.565	129.76	278.154	82.2985	47.4615	NS	13	47.805	14	27	17	2	38	NS9	38	NS	11	37.278	15	26	10.1	3	14
NS14	NS9	NS14L6	NS_NS	NS	NS	16	45.518	15	30	17.2	M	NA	9	1	Offspring	F1	19.472	26.641	7.169	Y	2	438.565	129.76	226.019	66.8732	62.8868	NS	13	47.805	14	27	17	2	38	NS9	38	NS	11	37.278	15	26	10.1	3	14
NS20	NS4	NS20L1	NS_NS	NS	NS	15	33.967	15	29	11.1	M	NA	14	1	Offspring	F1	13.991	20.518	6.527	Y	2	438.565	129.76	183.775	54.3743	75.3857	NS	13	42.326	13	26	17.5	3	29	NS4	4	NS	12	35.341	14	26	10.1	3	16
NS20	NS4	NS20L2	NS_NS	NS	NS	15	35.962	15	29	12.7	M	NA	11	1	Offspring	F1	16.942	20.935	3.993	Y	2	438.565	129.76	161.145	47.6786	82.0814	NS	13	42.326	13	26	17.5	3	29	NS4	4	NS	12	35.341	14	26	10.1	3	16
NS20	NS4	NS20L3	NS_LS	NS	LS	17	32.187	14	30	13.1	M	NA	7	1	Offspring	F1	11.841	15.872	4.031	N	2	438.565	129.76	199.079	58.9023	70.8577	NS	13	42.326	13	26	17.5	3	29	NS4	4	NS	12	35.341	14	26	10.1	3	16
NS20	NS4	NS20L4	NS_LS	NS	LS	17	34.196	17	33	10.4	M	NA	14	1	Offspring	F1	7.766	13.197	5.431	N	2	438.565	129.76	277.683	82.1592	47.6008	NS	13	42.326	13	26	17.5	3	29	NS4	4	NS	12	35.341	14	26	10.1	3	16
NS24	NS10	NS24L1	NS_NS	NS	HS	13	31.789	17	29	9.6	M	NA	8	1	Offspring	F1	36.048	40.141	4.093	N	3	657.847	194.64	6.422	1.9001	192.74	NS	13	51.003	13	26	17.6	2	23	NS10	40	NS	10	30.329	14	24	10.3	4	15
NS24	NS10	NS24L3	NS_LS	NS	LS	18	28.523	17	34	7.8	M	NA	4	1	Offspring	F1	7.899	12.271	4.372	N	2	438.565	129.76	140.358	41.5283	88.2317	NS	13	51.003	13	26	17.6	2	23	NS10	40	NS	10	30.329	14	24	10.3	4	15
NS24	NS10	NS24L4	NS_LS	NS	LS	18	27.648	16	33	8	M	NA	5	1	Offspring	F1	7.074	11.666	4.592	N	2	438.565	129.76	158.084	46.773	82.987	NS	13	51.003	13	26	17.6	2	23	NS10	40	NS	10	30.329	14	24	10.3	4	15
NS24	NS10	NS24L6	NS_NS	NS	NS	15	38.682	15	29	13.3	M	NA	13	1	Offspring	F1	20.953	31.873	10.92	Y	3	657.847	194.64	69.617	20.5979	174.042	NS	13	51.003	13	26	17.6	2	23	NS10	40	NS	10	30.329	14	24	10.3	4	15
NS24	NS10	NS24L7	NS_LS	NS	LS	17	32.596	15	31	10.9	M	NA	15	1	Offspring	F1	15.407	23.529	8.122	Y	2	438.565	129.76	1.296	0.383453	129.377	NS	13	51.003	13	26	17.6	2	23	NS10	40	NS	10	30.329	14	24	10.3	4	15
NS24	NS10	NS24L8	NS_LS	NS	LS	18	31.915	15	32	9.9	M	NA	11	1	Offspring	F1	8.573	12.467	3.894	N	2	438.565	129.76	258.837	76.5831	53.1769	NS	13	51.003	13	26	17.6	2	23	NS10	40	NS	10	30.329	14	24	10.3	4	15
NS5	NS10	NS5L1	NS_NS	NS	NS	15	40.86	16	30	12.9	M	NA	7	1	Offspring	F1	17.648	25.662	8.014	Y	2	438.565	129.76	190.269	56.2957	73.4643	NS	13	42.644	12	25	17.1	3	34	NS10	19	NS	10	30.329	14	24	10.3	4	15
NS5	NS10	NS5L2	NS_NS	NS	NS	16	36.952	15	30	12.1	M	NA	6	1	Offspring	F1	14.42	20.697	6.277	Y	2	438.565	129.76	281.15	83.185	46.575	NS	13	42.644	12	25	17.1	3	34	NS10	19	NS	10	30.329	14	24	10.3	4	15
NS5	NS10	NS5L3	NS_LS	NS	LS	18	27.672	22	39	7.9	M	NA	10	1	Offspring	F1	5.05	8.413	3.363	Y	1	219.282	64.88	145.734	43.1189	21.7611	NS	13	42.644	12	25	17.1	3	34	NS10	19	NS	10	30.329	14	24	10.3	4	15
NS5	NS10	NS5L4	NS_LS	NS	LS	21	31.623	19	39	9.5	M	NA	7	1	Offspring	F1	4.197	5.328	1.131	Y	1	219.282	64.88	175.428	51.9046	12.9754	NS	13	42.644	12	25	17.1	3	34	NS10	19	NS	10	30.329	14	24	10.3	4	15
NS5	NS10	NS5L5	NS_NS	NS	NS	13	29.95	19	31	8.3	M	NA	7	1	Offspring	F1	36.346	33.859	-2.487	N	3	657.847	194.64	423.984	125.446	69.1941	NS	13	42.644	12	25	17.1	3	34	NS10	19	NS	10	30.329	14	24	10.3	4	15
NS5	NS10	NS5L6	NS_NS	NS	NS	13	34.616	20	32	11.7	M	NA	10	1	Offspring	F1	32.531	41.418	8.887	N	3	657.847	194.64	206.023	60.9569	133.683	NS	13	42.644	12	25	17.1	3	34	NS10	19	NS	10	30.329	14	24	10.3	4	15
NS5	NS10	NS5L7	NS_LS	NS	LS	17	31.569	22	38	6.8	M	NA	8	1	Offspring	F1	11.67	16.054	4.384	Y	2	438.565	129.76	303.066	89.6694	40.0906	NS	13	42.644	12	25	17.1	3	34	NS10	19	NS	10	30.329	14	24	10.3	4	15
LS10	LS25	LS10L1	LS_NS	LS	NS	15	42.007	16	30	12.3	M	NA	6	1	Offspring	F1	16	26.922	10.922	Y	3	657.847	194.64	403.06	119.255	75.385	LS	16	41.718	14	30	15.2	2	22	LS25	22	LS	15	26.705	14	29	7.9	2	15
LS10	LS25	LS10L2	LS_NS	LS	NS	14	41.249	16	29	12.3	M	NA	8	1	Offspring	F1	20.343	34.687	14.344	N	3	657.847	194.64	139.266	41.2052	153.435	LS	16	41.718	14	30	15.2	2	22	LS25	22	LS	15	26.705	14	29	7.9	2	15
LS10	LS25	LS10L3	LS_LS	LS	LS	17	33.993	18	34	9.6	M	NA	11	1	Offspring	F1	9.208	13.143	3.935	N	2	438.565	129.76	274.93	81.3447	48.4153	LS	16	41.718	14	30	15.2	2	22	LS25	22	LS	15	26.705	14	29	7.9	2	15
LS10	LS25	LS10L4	LS_LS	LS	LS	18	29.713	22	39	7.5	M	NA	4	1	Offspring	F1	6.536	11.668	5.132	N	1	219.282	64.88	98.837	29.2433	35.6367	LS	16	41.718	14	30	15.2	2	22	LS25	22	LS	15	26.705	14	29	7.9	2	15
LS10	LS25	LS10L5	LS_NS	LS	NS	14	39.209	16	29	12	M	NA	9	1	Offspring	F1	21.532	38.308	16.776	Y	3	657.847	194.64	159.73	47.26	147.38	LS	16	41.718	14	30	15.2	2	22	LS25	22	LS	15	26.705	14	29	7.9	2	15
LS10	LS25	LS10L6	LS_NS	LS	NS	15	33.763	15	29	11.2	M	NA	9	1	Offspring	F1	18.222	29.171	10.949	Y	3	657.847	194.64	292.844	86.6449	107.995	LS	16	41.718	14	30	15.2	2	22	LS25	22	LS	15	26.705	14	29	7.9	2	15
LS10	LS25	LS10L7	LS_LS	LS	LS	17	36.579	17	33	9.8	M	NA	7	1	Offspring	F1	12.135	17.024	4.889	N	2	438.565	129.76	242.041	71.6136	58.1464	LS	16	41.718	14	30	15.2	2	22	LS25	22	LS	15	26.705	14	29	7.9	2	15
LS10	LS25	LS19L1	LS_NS	LS	NS	16	34.558	16	31	10.7	M	NA	12	1	Offspring	F1	16.722	16.74	0.018	Y	2	438.565	129.76	80.568	23.838	105.922	LS	18	32.634	15	33	12.8	2	9	LS25	38	LS	17	28.569	16	33	9.5	1	15
LS10	LS25	LS19L7	LS_LS	LS	LS	18	32.167	16	33	11.5	M	NA	9	1	Offspring	F1	10.347	15.279	4.932	Y	2	438.565	129.76	215.172	63.6638	66.0962	LS	18	32.634	15	33	12.8	2	9	LS25	38	LS	17	28.569	16	33	9.5	1	15
LS10	LS25	LS19L8	LS_LS	LS	LS	18	29.664	16	33	10.9	M	NA	9	1	Offspring	F1	7.056	13.045	5.989	Y	2	438.565	129.76	260.055	76.9435	52.8165	LS	18	32.634	15	33	12.8	2	9	LS25	38	LS	17	28.569	16	33	9.5	1	15
LS1	LS8	LS1L1	LS_NS	LS	NS	15	32.565	21	35	9.4	M	NA	9	1	Offspring	F1	20.5	30.425	9.925	N	3	657.847	194.64	88.855	26.2899	168.35	LS	15	30.853	13	28	11.8	2	37	LS8	26	LS	13	32.221	14	27	9.5	2	15
LS1	LS8	LS1L2	LS_NS	LS	NS	15	36.898	19	33	13.7	M	NA	2	1	Offspring	F1	17.965	32.211	14.246	N	3	657.847	194.64	281.334	83.2394	111.401	LS	15	30.853	13	28	11.8	2	37	LS8	26	LS	13	32.221	14	27	9.5	2	15
LS1	LS8	LS1L3	LS_LS	LS	LS	17	34.652	22	38	7.3	M	NA	8	1	Offspring	F1	11.331	15.66	4.329	Y	2	438.565	129.76	279.657	82.7432	47.0168	LS	15	30.853	13	28	11.8	2	37	LS8	26	LS	13	32.221	14	27	9.5	2	15
LS1	LS8	LS1L4	LS_LS	LS	LS	18	16.903	21	38	7	M	NA	8	1	Offspring	F1	8.658	12.061	3.403	N	1	219.282	64.88	112.855	33.3909	31.4891	LS	15	30.853	13	28	11.8	2	37	LS8	26	LS	13	32.221	14	27	9.5	2	15
LS1	LS8	LS1L5	LS_NS	LS	NS	16	37.23	18	33	12.7	M	NA	13	1	Offspring	F1	13.101	22.035	8.934	Y	2	438.565	129.76	228.123	67.4957	62.2643	LS	15	30.853	13	28	11.8	2	37	LS8	26	LS	13	32.221	14	27	9.5	2	15
LS1	LS8	LS1L7	LS_LS	LS	LS	18	25.172	21	38	7.5	M	NA	8	1	Offspring	F1	10.689	15.295	4.606	N	2	438.565	129.76	291.815	86.3405	43.4195	LS	15	30.853	13	28	11.8	2	37	LS8	26	LS	13	32.221	14	27	9.5	2	15
LS1	LS8	LS1L8	LS_LS	LS	LS	20	29.6	19	38	10.1	M	NA	8	1	Offspring	F1	3.931	6.415	2.484	Y	1	219.282	64.88	150.065	44.4003	20.4797	LS	15	30.853	13	28	11.8	2	37	LS8	26	LS	13	32.221	14	27	9.5	2	15
LS24	LS17	LS24L1	LS_NS	LS	NS	13	36.47	18	30	12.1	M	NA	10	1	Offspring	F1	27.086	45.768	18.682	N	3	657.847	194.64	122.143	36.1389	158.501	LS	19	34.61	16	35	14	2	NA	LS17	29	LS	15	28.455	15	30	7.9	2	14
LS24	LS17	LS24L2	LS_NS	LS	NS	14	35.363	22	35	7.2	M	NA	7	1	Offspring	F1	24.26	41.218	16.958	N	3	657.847	194.64	52.167	15.4349	179.205	LS	19	34.61	16	35	14	2	NA	LS17	29	LS	15	28.455	15	30	7.9	2	14
LS24	LS17	LS24L4	LS_LS	LS	LS	18	40.993	18	35	15	M	NA	9	1	Offspring	F1	13.602	18.937	5.335	N	2	438.565	129.76	220.377	65.2038	64.5562	LS	19	34.61	16	35	14	2	NA	LS17	29	LS	15	28.455	15	30	7.9	2	14
LS24	LS17	LS24L5	LS_NS	LS	NS	14	33.47	20	33	8.9	M	NA	4	1	Offspring	F1	23.172	38.267	15.095	N	3	657.847	194.64	163.928	48.502	146.138	LS	19	34.61	16	35	14	2	NA	LS17	29	LS	15	28.455	15	30	7.9	2	14
LS24	LS17	LS24L6	LS_NS	LS	NS	13	37.715	22	34	8.5	M	NA	14	1	Offspring	F1	26.221	43.616	17.395	N	3	657.847	194.64	184.323	54.5364	140.104	LS	19	34.61	16	35	14	2	NA	LS17	29	LS	15	28.455	15	30	7.9	2	14
LS24	LS17	LS24L7	LS_LS	LS	LS	17	36.9	19	35	11.8	M	NA	13	1	Offspring	F1	10.787	16.519	5.732	N	2	438.565	129.76	246.012	72.7886	56.9714	LS	19	34.61	16	35	14	2	NA	LS17	29	LS	15	28.455	15	30	7.9	2	14
LS6	LS2	LS6L1	LS_NS	LS	NS	16	36.55	16	31	12.1	M	NA	19	1	Offspring	F1	17.957	18.858	0.901	Y	2	438.565	129.76	141.968	42.0046	87.7554	LS	18	28.96	16	34	10.3	2	9	LS2	12	LS	17	28.603	17	34	9.5	1	10
LS6	LS2	LS6L3	LS_LS	LS	LS	20	33.005	16	35	10.3	M	NA	8	1	Offspring	F1	5.217	6.195	0.978	Y	2	438.565	129.76	239.737	70.932	58.828	LS	18	28.96	16	34	10.3	2	9	LS2	12	LS	17	28.603	17	34	9.5	1	10
LS6	LS2	LS6L4	LS_LS	LS	LS	18	29.487	16	33	8.9	M	NA	12	1	Offspring	F1	9.234	14.471	5.237	N	2	438.565	129.76	131.136	38.7997	90.9603	LS	18	28.96	16	34	10.3	2	9	LS2	12	LS	17	28.603	17	34	9.5	1	10
LS6	LS2	LS6L7	LS_LS	LS	LS	18	29.804	16	33	10.1	M	NA	10	1	Offspring	F1	5.783	12.46	6.677	N	2	438.565	129.76	138.589	41.0049	88.7551	LS	18	28.96	16	34	10.3	2	9	LS2	12	LS	17	28.603	17	34	9.5	1	10
LS7	LS5	LS7L1	LS_NS	LS	NS	15	31.037	19	33	9.8	M	NA	7	1	Offspring	F1	18.955	24.292	5.337	N	2	438.565	129.76	61.202	18.1081	111.652	LS	17	33.73	15	32	12.7	2	30	LS5	25	LS	16	28.022	15	31	9	2	14
LS7	LS5	LS7L2	LS_NS	LS	NS	14	33.464	20	33	7.8	M	NA	7	1	Offspring	F1	17.728	27.588	9.86	N	2	438.565	129.76	47.241	13.9774	115.783	LS	17	33.73	15	32	12.7	2	30	LS5	25	LS	16	28.022	15	31	9	2	14
LS7	LS5	LS7L3	LS_LS	LS	LS	19	30.006	18	36	10	M	NA	8	1	Offspring	F1	5.993	9.395	3.402	Y	1	219.282	64.88	126.576	37.4506	27.4294	LS	17	33.73	15	32	12.7	2	30	LS5	25	LS	16	28.022	15	31	9	2	14
LS7	LS5	LS7L4	LS_LS	LS	LS	18	28.784	20	37	8.1	M	NA	6	1	Offspring	F1	8.173	13.935	5.762	N	1	219.282	64.88	89.964	26.618	38.262	LS	17	33.73	15	32	12.7	2	30	LS5	25	LS	16	28.022	15	31	9	2	14
LS7	LS5	LS7L5	LS_NS	LS	NS	16	38.568	20	35	10.5	M	NA	9	1	Offspring	F1	14.196	18.176	3.98	Y	2	438.565	129.76	198.873	58.8414	70.9186	LS	17	33.73	15	32	12.7	2	30	LS5	25	LS	16	28.022	15	31	9	2	14
LS7	LS5	LS7L6	LS_NS	LS	NS	15	28.415	19	33	10.6	M	NA	8	1	Offspring	F1	16.609	24.712	8.103	N	2	438.565	129.76	92.636	27.4086	102.351	LS	17	33.73	15	32	12.7	2	30	LS5	25	LS	16	28.022	15	31	9	2	14
LS7	LS5	LS7L8	LS_LS	LS	LS	18	30.83	18	35	10	M	NA	9	1	Offspring	F1	9.912	14.131	4.219	N	1	219.282	64.88	85.138	25.1901	39.6899	LS	17	33.73	15	32	12.7	2	30	LS5	25	LS	16	28.022	15	31	9	2	14
